# Supplementary material for: Improving Toilet Usability and Cleanliness in Public Schools in the Philippines Using a Packaged Operation and Maintenance Intervention
Source: Int J Environ Res Public Health. 2022 Aug 15;19(16):10059. doi: 10.3390/ijerph191610059 (PMC9407854; doi:10.3390/ijerph191610059)
Supplement: Supplementary file 1 [file ijerph-19-10059-s001.zip]

Archive with 1 entries (1 files):
- ijerph-1815231-supplementary.pdf
